# Supplementary material for: The Predictive Role of ADRA2A rs1800544 and HTR3B rs3758987 Polymorphisms in Motion Sickness Susceptibility
Source: Int J Environ Res Public Health. 2021 Dec 14;18(24):13163. doi: 10.3390/ijerph182413163 (PMC8701240; doi:10.3390/ijerph182413163)
Supplement: Supplementary file 1 [file ijerph-18-13163-s001.zip]

Archive with 1 entries (1 files):
- ijerph-1448183-supplementary.pdf
